# Supplementary material for: Increased heterogeneity of brain perfusion is an early marker of central nervous system involvement in antiphospholipid antibody carriers
Source: PLoS One. 2017 Aug 1;12(8):e0182344. doi: 10.1371/journal.pone.0182344 (PMC5538638; doi:10.1371/journal.pone.0182344)
Supplement: S1 Data — (XLSX) [file pone.0182344.s001.xlsx]

## Sheet: Sheet1
No.	APSA number	Frontal Lobe - Left	Frontal Lobe - Right	Occipital Lobe - Left	Occipital Lobe - Right	Parietal Lobe - Left	Parietal Lobe - Right	Temporal Lobe - Left	Temporal Lobe - Right	Frontal Lobe - Left SD	Frontal Lobe - Right SD	Occipital Lobe - Left SD	Occipital Lobe - Right SD	Parietal Lobe - Left SD	Parietal Lobe - Right SD	Temporal Lobe - Left SD	Temporal Lobe - Right SD
1	1	57.8	58.8	69.9	74.9	62.9	64.2	58.1	60.8	7.9	8.2	8.7	11.7	6.2	8.8	8.9	10
2	1	63.3	64.8	74	76.7	68.4	71.3	62.4	64.7	7	8	9.9	11	6.7	6.8	9.4	10.4
3	1	62.8	65.2	74.6	75	69.5	71.9	61.3	64	5.9	6.8	9.6	8.5	6.4	6.7	7.7	11.7
4	1	63	62.2	78.3	80.3	67	67.1	60.5	62.2	5.4	4.9	11.3	11.4	7.7	7.8	6.9	7.6
5	1	67.3	67.9	73.9	75.9	71.3	70.6	69	69.6	7.5	6.8	11.7	12.4	6.7	6.1	9.6	9.5
6	1	56.9	57.9	73.2	77.2	66	67.7	57.3	60.3	4.8	4.5	8.4	8.8	6.1	7	8.6	11.3
7	2	65.6	67.3	73.3	72.5	72.3	71.8	68.3	68.4	7.1	7.2	8.1	9.8	5.7	7.7	9.6	8.9
8	1	71.4	71.3	77.8	79.9	75.9	75.7	74.3	71.9	8.6	8.2	9.1	9.7	6.7	7.9	10.5	11.4
9	1	73	72.4	79.5	79.3	75	76.2	73.1	71.9	9.2	8.1	8.6	8.4	7.3	7.5	10	10.2
10	2	68	69.6	76.4	79.4	67.9	70.8	70	72.1	8	8.6	9.6	10.1	5.2	5.9	7.8	9.2
11	2	71.7	72.4	78.8	81.5	71	72.2	75	75.7	7.7	6.5	9.6	10.6	6.6	6.3	9.3	8
12	3	72.8	73.4	75.6	76.8	76.2	76.3	69.8	70.4	11.3	11.2	10.6	10.3	7.1	6.1	11.8	11.4
13	2	64	66.3	72.6	70.3	68.3	68.7	68.6	68.1	5.9	5.5	8.2	8.5	6.2	6.6	6.1	6.9
14	1	72.5	74.3	74.1	74	82.5	82.6	70.5	69.6	8.2	8.1	9.4	11.7	8.1	7.1	8.3	8.1
15	1	62.8	63.9	75.6	82.3	71.6	70	64.7	64.7	11.7	12.3	10.2	10.5	8	8.5	13.7	13.4
16	2	71.7	73.6	76.4	76.8	76	76.4	67.7	69.1	14.5	12.9	11.1	9.7	7.5	7.9	11.4	13.7
17	2	63.2	65.5	76.3	76.8	71.7	74.2	68.1	68.3	10.2	10.6	8.9	9.4	8.5	8.4	9.2	12.5
18	2	65.3	68.4	78.2	78.5	71.4	77	65.6	67.4	5.8	6.1	15.7	13.2	8.7	9.5	12.3	14.8
19	4	63	64.8	80.1	78.7	66.1	68.9	64.5	65.8	8.5	8.9	10.5	11.1	8.6	8.5	14	11.8
20	2	73.1	74.2	71.7	76.2	72.4	71.5	68.2	68.4	8.3	8.2	11.6	11.6	8.2	7.9	10	8.9
21	2	82.2	82	83.6	83.8	86.2	85.7	76.5	78.1	7.4	7.5	14.1	13.6	9.3	8.9	9.7	8.9
22	1	72.2	73.2	82.1	78.9	79.4	79	73.9	73.2	8.2	8.1	13	10.9	7.9	8.2	9.3	9.3
23	4	66.7	67.3	67.7	71.6	72.3	73.9	66.9	66.8	12.8	12.1	19.3	15.7	15.9	14.3	13	12.6
24	2	67.9	69	74.2	71.4	75.6	74.5	70.5	69.7	6.3	7	8.6	10.3	9.2	7.4	7.7	8.2
25	2	76	78	93.7	89.1	79.2	82.1	75.3	78.5	8.5	9.9	12.5	9	9.7	9.5	15.1	16
26	1	71.5	72.1	80.5	88.9	76.1	75.3	72.8	70.7	11.8	11.1	7.3	6.2	6.5	6.3	16.1	15.6
27	2	74.5	75.4	91.1	92.8	86.6	87	75.3	76.5	7.5	7.3	8.4	8.9	8.8	9.6	12	11.9
28	2	72.1	70.9	85.6	84.8	74	74.1	73.4	68.5	6.8	7	13.3	12.5	8.1	9	10.6	9.2
29	2	76.5	75.5	75.9	77.9	82.9	83	72.9	72.2	8.2	8.2	16.7	13	6.7	7.5	10.4	11.7
30	1	69.2	71.3	74.5	76.5	71.2	76.9	73.6	73.5	9.3	10.3	15.1	16.3	12	15.1	10.1	10.2
31	1	76	79.1	80.2	84.4	81.6	86.6	66.5	67.5	10.5	11.3	9.1	8.4	8.3	8.6	11.8	13.7
32	1	65.5	68.5	74.7	80.2	69.7	71.3	65.6	67.3	7.2	7.3	10.4	13.1	9.1	9.1	7.8	9.6
33	1	79.8	78.5	82.1	83.5	83	83.4	73.7	70.7	10.2	8.3	9.8	6.8	8.2	7.9	11	11.5
34	1	68.8	66.5	80.8	79.4	75	74.7	69.6	68.8	7.5	6.9	11.6	8.7	7.6	8.3	10	9.8
35	1	77.1	76.8	81.1	82.4	80.9	79.4	77.1	75.3	9.4	11.7	8.3	8.5	9.2	13.1	8.8	8.4
36	3	72.6	73.1	77	83.6	72.4	75.7	71.8	72.6	7.3	8.6	11.5	13.6	10.3	9.9	8.7	10.5
37	3	71.4	72.6	70.3	73.7	76.6	77	70.1	70.5	6.6	6.9	20.5	17.9	7.8	8	9.6	10.3
38	2	69.6	69.5	69.6	70	73.3	73.6	65.5	66.1	7.4	7.3	12.2	13.2	6.9	6.4	9	9.3
39	1	67.2	66.9	65.8	63.7	71.2	73.4	65.9	67.6	6.6	5.3	10.4	8.6	6.7	7.1	8	8.7
40	1	67.1	68.6	69.4	75.7	75.1	76.4	66.8	66.1	9.1	9.2	14.4	10.8	11.4	10.9	9.3	8.7
41	1	72.5	74.5	74.8	78.2	75.7	79.5	68.4	70.2	7.5	6.9	11.8	11.4	8.2	8.6	9.7	10.9
42	1	72.7	72.2	81.5	79.9	73.5	73.4	72.4	74.4	6.7	7.3	8.6	6.1	8	6.5	11.4	10.1
43	1	77.9	81.2	78.1	80.1	80.7	83.9	74	73.7	9.1	9.4	12.4	14.5	9	8.3	11.9	9.4
44	2	70.5	72.4	77.3	78.5	76.1	75.3	70.2	68.9	7.6	8.5	13.9	10.3	7	8.5	11.2	10.1
45	1	68.3	67	75.4	73	75.4	76.5	71.3	69.2	7	7.6	13.9	17	7.4	7.7	8.8	9.1
46	1	71.6	71.3	71.1	72.5	74.1	76	66.5	68.8	7.8	7.7	11	9.4	8.8	7.5	10.5	8.9
47	1	65.9	65.1	66.8	64.8	71.3	70.5	63.8	62	12.4	11.6	17.7	19.8	13.4	12.2	14	14.5
48	1	76	76.6	82.3	77.3	79.1	81.2	70.5	74.2	9.7	8.4	8.7	12.4	8.3	8.9	11.4	9.4
49	2	66.6	66.4	76.8	78.4	71.2	72.6	64.1	66	7.5	7	10.2	12.5	7.2	6.5	9.2	9.1
50	0	67.5	68.7	76.4	80.9	68.3	66.5	72	68.4	8.6	9.9	9	8.7	6.5	6.8	11.2	10.5
51	0	77	75	81.7	81.9	77.2	76.9	80	74	10	9.4	10	9.6	8.7	7.3	10.3	10
52	0	72.9	72.9	76.8	78.3	76.2	78.7	70.7	72.5	6.2	6.8	11.6	8.9	7.3	8.7	7.3	8.1
53	0	68.8	70.4	74.4	75.8	71.5	71.7	71.2	70	8.4	8.2	10.3	11.7	6.9	7.4	10.3	9.1
54	0	68.4	68.8	67.9	72.8	73.2	75.2	67.5	67.4	7.7	7.8	15.4	13.4	8	8.4	9.5	10.4
55	1	74.7	75.3	77.5	80.9	77.9	79.7	71.3	72.3	8.5	7.8	9.5	9.9	7.7	8.1	11.9	11.9
56	1	77.7	78.6	85.6	84.4	80.7	83.3	72.6	75.1	7.7	7.5	10.3	9.3	8.2	8.7	7.5	10.5
57	1	70.6	72.6	78.2	80.3	74.8	76	73.8	72.7	6.8	6.7	7.8	9.5	6.8	6.9	8.9	9
58	1	79.9	80.5	87.3	87.9	84	82.6	85	82.7	7.2	6.7	10	8.2	8	8.6	11.7	13.4
59	0	62	64.8	83.6	86.7	71.9	73.9	65.7	69.5	6	5.7	10.4	9.3	7.2	7.3	10.5	11.6
60	3	67.4	67.3	80.2	87	72.3	74	68.3	72.9	6.7	7.2	10.9	12.4	5.5	6.9	10.4	11.5
